# Supplementary material for: Impacts of river fragmentation on limiting individual dietary specialization of Amazonian predatory fish
Source: PeerJ. 2022 Dec 15;10:e14266. doi: 10.7717/peerj.14266 (PMC9760019; doi:10.7717/peerj.14266)
Supplement: Supplemental Information 1 — Information about individual, site, standard length, total weight, carbon isotopic value, nitrogen isotopic value for both muscle and fin tissues. [file peerj-10-14266-s001.csv]

Sample ID	site	sl	wt	Md13C	M%C	Md15N	M%N	Fin_d13C	Fin_%C	Fin_d15N	Fin_%N	cor_Fin_d13C	cor_Fin_d15N
CT_112	uatuma	52.5	3293	-34.61	44.05	14.72	15.38	-28.66	25.46	15.06	9.67	-27.93	15.01
CT_113	uatuma	39.5	1312	-35.8	42.7	13.22	14.58	-31.5	22.41	14.56	8.6	-30.53	14.52
CT_114	uatuma	41	1270	-36.75	45.93	12.6	15.88	-32.58	23.99	13.85	9.18	-31.53	13.81
CT_115	uatuma	33	725	-36.41	43.42	15.04	14.85	-32.48	23.14	16.17	9.1	-31.43	16.12
CT_116	uatuma	39.5	1209	-35.02	43.61	14.72	15.02	-31.87	9.17	16.68	3.68	-30.87	16.63
CT_117	uatuma	40	1360	-35.45	43.31	12.98	14.89	-31.58	22.32	14.31	9.08	-30.61	14.27
CT_118	uatuma	42.5	1529	-35.04	40.73	13.12	14.07	-31.35	21.57	14.54	8.56	-30.4	14.5
CT_119	uatuma	39	1169	-37.03	42.36	13.74	14.76	-32.32	22.05	15.78	8.64	-31.29	15.73
CT_120	uatuma	34.5	821	-37.37	39.51	14.71	14.1	-32.4	22.97	14.98	9.1	-31.36	14.94
CT_121	uatuma	42	1362	-35.95	42.3	14.39	14.7	-32.5	25.11	13.89	9.64	-31.45	13.85
CT_122	uatuma	31.5	610	-37.02	41.85	14.29	14.78	-33.37	23.9	13.68	9.11	-32.25	13.64
CT_123	uatuma	42.5	1577	-33.75	40.93	15.04	14.55	-29.35	22.61	14	8.85	-28.56	13.96
CT_124	uatuma	41	1309	-34.12	42.71	14.54	15.44	-31.05	22.18	14	8.93	-30.12	13.96
CT_125	uatuma	39	1218	-36.16	42.54	13.95	14.89	-32.86	23.22	13.5	8.79	-31.78	13.46
CT_126	uatuma	32.5	671	-37.96	44.71	15.69	15.22	-33.78	23.03	14.64	8.64	-32.63	14.6
CT_127	uatuma	37	968	-33.17	43.07	15.03	15.19	-29.6	22.74	14.25	8.6	-28.79	14.21
CT_128	uatuma	33	683	-38.45	43.15	13.94	15.55	-33.43	24.01	12.94	8.57	-32.31	12.9
CT_129	uatuma	32.5	632	-34.94	43.79	14.66	15.04	-31.74	21.89	14.16	8.07	-30.75	14.12
CT_130	uatuma	34	787	-36.15	41.4	15.14	14.67	-31.2	21.12	13.79	7.49	-30.26	13.75
CT_131	uatuma	37.5	1065	-37.14	43.06	14.64	15.18	-32.71	20.35	13.01	7.58	-31.64	12.97
CT_134	uatuma	32.5	696	-37.21	38.72	15.41	13.14	-32.76	20.46	14.12	7.95	-31.69	14.08
CT_247	uatuma	52.5	2960	-33.88	43.65	14.18	15.16	-30.91	22	13.57	7.86	-29.99	13.53
CT_249	uatuma	34	800	-35.64	42.59	15.14	14.53	-32.96	33.94	13.27	12.12	-31.87	13.23
CT_250	uatuma	32	550	-36.05	42.11	15.57	15.21	-33.06	23.84	14.04	9.42	-31.97	14
CT_251	uatuma	44.5	1470	-34.56	43.94	13.42	15.54	-30.77	28.62	13.05	10.64	-29.86	13.01
CT_252	uatuma	32.5	655	-38.2	44.17	15.24	15.24	-33.49	27.61	13.94	10.24	-32.36	13.9
CT_253	uatuma	38	1005	-36.82	43.34	14.48	14.85	-32.39	20.13	13.29	7.41	-31.35	13.25
CT_454	jatapu	40.5	1328	-36.11	41.19	13.25	13.8	-31.82	23.46	12.33	8.82	-30.83	12.29
CT_456	jatapu	36	890	-37.05	38.15	13.64	13.03	-32.8	20.93	12.04	7.87	-31.73	12
CT_458	jatapu	41	1370	-34.89	41.29	13.21	13.67	-30.8	25.46	11.97	9.58	-29.89	11.93
CT_459	jatapu	49.5	2520	-35.38	11.14	16.02	4.42	-30.42	23.96	12.48	8.99	-29.54	12.44
CT_460	jatapu	50	2520	-36.52	40.94	13.44	14.07	-31.85	25.33	12.58	9.22	-30.86	12.54
CT_461	jatapu	61.5	4655	-34.3	43.93	13.05	15.11	-29.89	21.46	12.15	7.98	-29.06	12.11
CT_462	jatapu	59	4225	-34.4	45.41	13.54	15.31	-30.11	20.19	12.45	7.42	-29.26	12.41
CT_463	jatapu	48	2250	-36.06	42.38	13.21	14.74	-30.64	22.32	12.45	8.81	-29.74	12.41
CT_464	jatapu	48	2275	-35.77	45.21	13.08	15.81	-30.82	25.22	12.32	9.57	-29.91	12.28
CT_465	jatapu	48	2200	-34.56	43.85	13.1	14.93	-30.21	24.75	12.03	9.16	-29.35	11.99
CT_846	jatapu	55	3780	-33.55	44.74	13.34	15.16
CT_847	jatapu	52.5	2825	-35.78	40.45	13.72	13.92
CT_848	jatapu	53.5	2885	-36.99	44.95	14.57	15.28
CT_849	jatapu	56	3770	-33.29	43.75	13.61	14.95
CT_851	jatapu	54.5	3535	-36.04	39.71	13.72	13.69
CT_853	jatapu	57.5	3965	-35.09	46.81	12.99	15.62
CT_854	jatapu	58	4835	-35.44	20.71	14.65	7.25
CT_855	jatapu	52	2780	-33.85	44.3	13.36	15.12
CT_856	jatapu	46	1790	-37.17	34.14	13.06	12.46	-32.27	23.94	11.01	8.95	-31.24	10.98
CT_857	jatapu	34.5	760	-37.63	43.9	11.78	14.86	-32.67	21.34	10.74	7.51	-31.61	10.71
CT_858	jatapu	36.5	945	-35.77	46.54	14.16	15.02	-32.68	22.9	11.27	8.32	-31.62	11.24
