# Supplementary material for: Impacts of river fragmentation on limiting individual dietary specialization of Amazonian predatory fish
Source: PeerJ. 2022 Dec 15;10:e14266. doi: 10.7717/peerj.14266 (PMC9760019; doi:10.7717/peerj.14266)
Supplement: Supplemental Information 2 — Information about individual, site, standard length, total weight, carbon and nitrogen isotopic values, baseline isotopic value, trophic position and PSi values. [file peerj-10-14266-s002.csv]

Sample ID	site	sl	wt	Md13C	Md15N	baseline	TP	TP_1	psi_m
CT_112	uatuma	52.5	3293	-34.61	14.72	9.33	2.773026316	2.8	0.9664
CT_113	uatuma	39.5	1312	-35.8	13.22	9.33	2.279605263	2.3	0.9403
CT_114	uatuma	41	1270	-36.75	12.6	9.33	2.075657895	2.1	0.9058
CT_115	uatuma	33	725	-36.41	15.04	9.33	2.878289474	2.9	0.9702
CT_116	uatuma	39.5	1209	-35.02	14.72	9.33	2.773026316	2.8	0.9721
CT_117	uatuma	40	1360	-35.45	12.98	9.33	2.200657895	2.2	0.9313
CT_118	uatuma	42.5	1529	-35.04	13.12	9.33	2.246710526	2.2	0.9403
CT_119	uatuma	39	1169	-37.03	13.74	9.33	2.450657895	2.5	0.951
CT_120	uatuma	34.5	821	-37.37	14.71	9.33	2.769736842	2.8	0.9744
CT_121	uatuma	42	1362	-35.95	14.39	9.33	2.664473684	2.7	0.9975
CT_122	uatuma	31.5	610	-37.02	14.29	9.33	2.631578947	2.6	0.9756
CT_123	uatuma	42.5	1577	-33.75	15.04	9.33	2.878289474	2.9	0.9454
CT_124	uatuma	41	1309	-34.12	14.54	9.33	2.713815789	2.7	0.9573
CT_125	uatuma	39	1218	-36.16	13.95	9.33	2.519736842	2.5	0.9773
CT_126	uatuma	32.5	671	-37.96	15.69	9.33	3.092105263	3.1	0.9437
CT_127	uatuma	37	968	-33.17	15.03	9.33	2.875	2.9	0.9372
CT_128	uatuma	33	683	-38.45	13.94	9.33	2.516447368	2.5	0.929
CT_129	uatuma	32.5	632	-34.94	14.66	9.33	2.753289474	2.8	0.9731
CT_130	uatuma	34	787	-36.15	15.14	9.33	2.911184211	2.9	0.9647
CT_131	uatuma	37.5	1065	-37.14	14.64	9.33	2.746710526	2.7	0.9784
CT_134	uatuma	32.5	696	-37.21	15.41	9.33	3	3	0.9547
CT_247	uatuma	52.5	2960	-33.88	14.18	9.33	2.595394737	2.6	0.9519
CT_249	uatuma	34	800	-35.64	15.14	9.33	2.911184211	2.9	0.9637
CT_250	uatuma	32	550	-36.05	15.57	9.33	3.052631579	3.1	0.9463
CT_251	uatuma	44.5	1470	-34.56	13.42	9.33	2.345394737	2.3	0.9563
CT_252	uatuma	32.5	655	-38.2	15.24	9.33	2.944078947	2.9	0.9604
CT_253	uatuma	38	1005	-36.82	14.48	9.33	2.694078947	2.7	0.9841
CT_454	jatapu	40.5	1328	-36.11	13.25	5.19	3.651315789	3.7	0.921
CT_456	jatapu	36	890	-37.05	13.64	5.19	3.779605263	3.8	0.859
CT_458	jatapu	41	1370	-34.89	13.21	5.19	3.638157895	3.6	0.9135
CT_459	jatapu	49.5	2520	-35.38	16.02	5.19	4.5625	4.6	0.6249
CT_460	jatapu	50	2520	-36.52	13.44	5.19	3.713815789	3.7	0.896
CT_461	jatapu	61.5	4655	-34.3	13.05	5.19	3.585526316	3.6	0.8535
CT_462	jatapu	59	4225	-34.4	13.54	5.19	3.746710526	3.7	0.882
CT_463	jatapu	48	2250	-36.06	13.21	5.19	3.638157895	3.6	0.925
CT_464	jatapu	48	2275	-35.77	13.08	5.19	3.595394737	3.6	0.9413
CT_465	jatapu	48	2200	-34.56	13.1	5.19	3.601973684	3.6	0.881
CT_846	jatapu	55	3780	-33.55	13.34	5.19	3.680921053	3.7	0.8005
CT_847	jatapu	52.5	2825	-35.78	13.72	5.19	3.805921053	3.8	0.9765
CT_848	jatapu	53.5	2885	-36.99	14.57	5.19	4.085526316	4.1	0.8203
CT_849	jatapu	56	3770	-33.29	13.61	5.19	3.769736842	3.8	0.7935
CT_851	jatapu	54.5	3535	-36.04	13.72	5.19	3.805921053	3.8	0.9515
CT_853	jatapu	57.5	3965	-35.09	12.99	5.19	3.565789474	3.6	0.9275
CT_854	jatapu	58	4835	-35.44	14.65	5.19	4.111842105	4.1	0.8365
CT_855	jatapu	52	2780	-33.85	13.36	5.19	3.6875	3.7	0.8245
CT_856	jatapu	46	1790	-37.17	13.06	5.19	3.588815789	3.6	0.809
CT_857	jatapu	34.5	760	-37.63	11.78	5.19	3.167763158	3.2	0.7
CT_858	jatapu	36.5	945	-35.77	14.16	5.19	3.950657895	4	0.9195
